# Supplementary material for: Sida hermaphrodita seeds as the source of anti - Candida albicans activity
Source: Sci Rep. 2019 Aug 22;9:12233. doi: 10.1038/s41598-019-48712-1 (PMC6706583; doi:10.1038/s41598-019-48712-1)
Supplement: Supplementary file 2 — Dataset 1 [file 41598_2019_48712_MOESM2_ESM.xlsx]

## Sheet: Tab. 1. Suppl. 
Crude Sida hermaphrodita seed extract (CSE)
N	Name	Accession #	Species	Unused	Peptides(95%)	Total	% Cov
1	uncharacterized protein LOC107929052 similar to Vicilin GC72-A GOSHI	A0A1U8LMX7	GOSHI	37.87	47	37.87	29.1
2	Alpha-L-arabinofuranosidase 1	A0A061EW87	THECC	31.26	24	31.26	33.6
3	Vicilin-like antimicrobial peptides 2-2	A0A0B0PUP3	GOSAR	26.71	31	26.71	44.9
4	Glyceraldehyde-3-phosphate dehydrogenase	A0A061E780	THECC	21.12	14	21.12	49.4
5	vicilin-like seed storage protein At2g28490	A0A1U8P4G8	GOSHI	19.52	28	19.52	26.8
6	Uncharacterized protein similar to alpha-L-arabinofuranosidase 1-like GOSHI	A0A0D2RAW1	GOSRA	16.77	12	16.77	22
7	aldose reductase-like	A0A1U8MUZ9	GOSHI	14.68	14	14.68	25.8
8	triosephosphate isomerase, cytosolic	A0A1U8NR42	GOSHI	14.42	8	14.42	41.5
9	Enolase	A0A1R3ITI3	COCAP	14.09	8	14.09	26.2
10	Fructose-bisphosphate aldolase	A0A0B0N935	GOSAR	13.82	7	13.82	42.7
11	Seed storage protein legumin A (Fragment)	G3M3I5	GOSAR	13.54	12	13.54	20.2
12	Uncharacterized protein similar to alpha-1,4-glucan-protein synthase [UDP-forming] 2	A0A1R3IBE6	9ROSI	13.13	16	13.13	35.7
13	Legumin A	A0A0B0NLV3	GOSAR	12.48	11	12.48	28.2
14	Calmodulin 5	A0A061GVM0	THECC	12	6	12	50.5
15	vicilin-like seed storage protein At2g18540	A0A1U8K3C6	GOSHI	10.97	8	10.97	24.2
16	Malate dehydrogenase	A0A061F945	THECC	10.78	7	10.78	27.4
17	calmodulin-7	A0A1U8J5B7	GOSHI	10.03	6	10.03	52.4
18	vignain-like isoform X1	A0A1U8LLF7	GOSHI	9.77	6	9.77	28.5
19	uncharacterized protein LOC107938538 similar to Histone acetyltransferase GOSAR	A0A1U8MNN0	GOSHI	9.58	6	9.58	29.7
20	heat shock 70 kDa protein	A0A1U8MBN0	GOSHI	8.58	8	8.58	19.5
21	Fructose-bisphosphate aldolase	A0A0D2TZT2	GOSRA	9.27	7	9.27	32.4
22	Peptidase A1	A0A1R3H3B0	9ROSI	9.19	6	9.27	21.4
23	5-methyltetrahydropteroyltriglutamate-- homocysteine methyltransferase-like	A0A1U8JA24	GOSHI	8.12	6	8.12	20.7
24	Uncharacterized protein similar to Aspartic proteinase GOSAR	A0A0D2VBX3	GOSRA	7.6	6	7.6	22
25	Heat shock protein 70	D2D320	GOSHI	7.46	5	7.46	20.7
26	glutathione S-transferase F9-like	A0A1U8LAG9	GOSHI	7.32	4	7.32	24.7
27	probable bifunctional TENA-E protein	A0A1U8N438	GOSHI	7.08	5	7.08	23.5
29	Lactoylglutathione lyase	A0A061GNQ3	THECC	6.41	5	6.41	25.3
29	Superoxide dismutase [Cu-Zn]	Q1W2I7	Cu-Zn	5.77	4	5.77	68.4
30	Superoxide dismutase [Cu-Zn]	A0A0B0NAI1	Cu-Zn	4.9	5	4.9	26.8
31	Annexin	O22341	9ROSI	4.67	3	4.67	39.9
32	uncharacterized protein LOC107942717 similar to Naphthalene 1,2-dioxygenase subunit alpha GOSAR	A0A1U8MYK4	GOSHI	4.64	3	4.67	21
33	Malate dehydrogenase	A0A1U8MFT2	GOSHI	4.41	4	4.41	20.8
34	Heat shock cognate protein 70-1 isoform 1	A0A061EZ54	THECC	4.19	5	8.38	18.4
35	sucrose-binding protein-like	A0A1U8LZX8	GOSHI	4.06	6	4.06	11.8
36	Ubiquitin supergroup,Ribosomal protein L40e	A0A061G1H4	THECC	4.05		4.05	37.8
37	Transaldolase	A0A1R3IXH5	COCAP	4.01	2	4.01	16.3
38	tripeptidyl-peptidase 2-like	A0A1U8L4M4	GOSHI	4.01	3	4.01	11.8
39	ATP-dependent 6-phosphofructokinase	A0A1U8JCB0	GOSHI	4.01	2	4.01	10
40	Cysteine proteinases superfamily protein	A0A061E705	THECC	4	5	7.67	20.4
41	Peptidase A1	A0A1R3I2P5	COCAP	3.71	6	6.49	13.3
42	polyubiquitin	A0A1U8M9E9	GOSHI	3.7	2	3.71	56.7
43	Legumin A, putative	A0A061DWR3	THECC	3.55	2	3.55	5.5
44	Nucleoside diphosphate kinase	A0A1U8LPW9	GOSHI	3.48	3	3.48	30.4
45	Tripeptidyl peptidase ii	A0A061G866	THECC	3.44	3	3.44	10.5
46	aspartic proteinase-like	A0A1U8PR94	GOSHI	3.44	4	5.23	10.1
47	Proteasome subunit alpha type	A0A1U8MDE7	GOSHI	3.36	2	3.36	26.1
48	betaine aldehyde dehydrogenase 1, chloroplastic-like	A0A1U8L693	GOSHI	3.25	3	3.25	20.3
49	Ribulose bisphosphate carboxylase large chain (Fragment)	Q9XQE7	9ROSI	3.18	5	3.18	27.1
50	Superoxide dismutase [Cu-Zn]	Q45QJ1	Cu-Zn	3.15	3	3.18	27.4
51	Uncharacterized protein similar to UDP-arabinopyranose mutase 1-like GOSH	A0A0D2Q1B8	GOSRA	3.1	16	12.22	37.7
52	Uncharacterized protein similar to Fasciclin-like arabinogalactan 12 GOSH	A0A0D2PSZ2	GOSRA	3.04	5	3.04	21.7
53	Uncharacterized protein similar to alpha-L-arabinofuranosidase 1-like GOSHI	A0A0D2QHB4	GOSRA	2.95	18	25.72	40.1
54	Malic enzyme	A0A1U8P349	GOSHI	2.97	2	2.97	13.4
55	Carboxypeptidase	A0A1R3KI50	9ROSI	2.92	3	2.92	8.2
56	Cupin 1	A0A1R3GFM0	COCAP	2.63	4	2.63	9.3
57	Glyceraldehyde-3-phosphate dehydrogenase	D2D332	GOSHI	2.54	12	17.86	50.3
58	elongation factor 1-gamma-like	A0A1U8N646	GOSHI	2.34	1	2.34	8.3
59	Short-chain dehydrogenase/reductase SDR	A0A1R3JWC8	9ROSI	2.08	2	2.08	12.6
60	Ribulose bisphosphate carboxylase large chain (Fragment)	Q9XQG3	9ROSI	2.06	4	2.06	22.2
61	transaldolase	A0A1U8IPK8	GOSHI	2.05	1	2.06	8.6
62	Superoxide dismutase [Cu-Zn]	A0A0D2VEV0	Cu-Zn	2.03	3	3.7	31.3
63	glutathione reductase, chloroplastic-like	A0A1U8JLI1	GOSHI	2.01	1	2.01	10.7
64	enolase	A0A1U8P078	GOSHI	2	9	14.09	39.6
65	Saposin-like aspartyl protease family protein	A0A061GFX2	THECC	2	5	6.83	14.4
66	Superoxide dismutase [Cu-Zn]	A0A1R3JQK4	Cu-Zn	2	2	4	38.8
67	Peptidase A1	A0A1R3J2G1	9ROSI	2	4	5.74	18.1
68	Proteasome, subunit alpha/beta	A0A1R3JAP5	9ROSI	2	1	2	5.9
69	Carboxypeptidase	A0A1U8MVA2	GOSHI	2	1	2	11.8
70	Uncharacterized protein similar to 2,3-dimethylmalate lyase GOSAR	A0A0D2T2R8	GOSRA	2	1	2	8.7
71	Uncharacterized protein similar to non-specific lipid-transfer protein-like protein At5g64080 GOSHI	A0A0D2SK78	GOSRA	2	1	2	10.5
72	AB hydrolase superfamily protein YfhM-like	A0A1U8I1R7	GOSHI	2	1	2	4.5
73	Copper/zinc superoxide dismutase 1	A0A061GZ98	THECC	2	1	2	9.6
74	Glyceraldehyde-3-phosphate dehydrogenase	A0A0D2NEU2	GOSRA	1.86	11	17.77	47.1
75	Glyceraldehyde-3-phosphate dehydrogenase	A0A1R3IFS6	9ROSI	1.72	5	8.06	28.7
76	Acyl-CoA oxidase/dehydrogenase, type 1	A0A1R3IR87	COCAP	1.7	2	1.7	18.2
77	cinnamoyl-CoA reductase 1-like isoform X1	A0A1U8NXU6	GOSHI	1.7	1	1.7	7.3
78	alpha-1,4-glucan-protein synthase [UDP-forming] 2	A0A1U8NS21	UDP-forming	1.66	16	13.13	43.4
79	non-specific lipid-transfer protein-like protein At5g64080	A0A1U8MVT2	GOSHI	1.62	1	1.62	18.9
80	Biotin carboxyl carrier of acetyl-CoA carboxylase 1, chloroplastic-like protein	A0A0B0MRL7	GOSAR	1.59	2	1.59	11.2
81	Proteasome subunit alpha type	A0A1U8PE87	GOSHI	1.55	1	1.55	14
82	puromycin-sensitive aminopeptidase isoform X1	A0A1U8PX74	GOSHI	1.41	1	1.41	11.2
83	Uncharacterized protein similar to Alpha amylase 9ROSI	A0A1R3I8V0	COCAP	1.36	1	1.36	6.3
84	Glucose-6-phosphate isomerase	A0A061FBP4	THECC	1.29	2	1.29	14.7
85	Short-chain dehydrogenase/reductase SDR	A0A1R3IWI6	9ROSI	1.22	1	1.22	17.3
86	Peptidylprolyl isomerase	A0A061DUX9	THECC	1.09	1	1.09	10.8
87	Early nodulin-like protein 3, putative	A0A061E492	THECC	1.01	1	1.01	10.3
88	vicilin GC72-A	A0A1U8LQ34	GOSHI	1	35	22.35	34
89	Seed storage protein legumin B (Fragment)	G3M3J1	GOSRA	1	4	1	20.7
90	Fructose-bisphosphate aldolase	A0A1U8NHN3	GOSHI	0.93	7	8.75	32.7
91	Non-specific lipid-transfer protein	U5HUL1	GOSRA	0.64	1	0.64	22.5
92	Fiber dehydroascorbate reductase protein	K9JDH1	GOSHI	0.57	1	0.57	8.5
93	Uncharacterized protein	A0A1R3GPS7	COCAP	0.47	0	0.47	25.7
94	Alpha-amylase	A0A1R3HX08	9ROSI	0.37	0	0.37	10.7
95	Thioredoxin	A0A1R3IY86	COCAP	0.36	0	0.36	15.3
96	Peptidylprolyl isomerase	A0A1U8P135	GOSHI	0.34	0	0.34	5.9
97	Legumin B, putative isoform 1	A0A061ENV1	THECC	0.33	0	0.33	2.2
98	REVERSED Uncharacterized protein	A0A1R3JIR0	9ROSI	0.31	0	0.31	1.2
99	Uncharacterized protein similar to Glutathione S-transferase family protein isoform 1 THECC	A0A1R3K950	9ROSI	0.31	0	0.31	12.2
100	Thiaminase-2/PQQ biosynthesis protein C	A0A1R3G617	COCAP	0.3	2	2.48	8.3
101	2-nitropropane dioxygenase	D2D302	GOSHI	0.27	0	0.27	11.4
102	2S albumin storage protein, putative	A0A061F5B4	THECC	0.27	0	0.27	7.3
103	Uncharacterized protein similar to Subtilisin-like serine endopeptidase family protein THECC	A0A1R3I1N2	9ROSI	0.26	0	0.26	1.2
104	Superoxide dismutase [Cu-Zn]	A0A0D2TGF1	Cu-Zn	0.25	2	2.35	27.6
105	Uncharacterized protein similar to pentatricopeptide repeat-containing protein At3g22690-like GOSHI	A0A1R3ISW7	9ROSI	0.24	0	0.24	1.4
106	condensin-2 complex subunit D3-like	A0A1U8IH33	GOSHI	0.19	0	0.19	2.2
107	REVERSED L-cysteine desulfhydrase-like	A0A1U8L3T0	GOSHI	0.18	0	0.18	2.2
108	lysine-specific demethylase 5D-like isoform X2	A0A1U8PXQ3	GOSHI	0.18	0	0.18	1.8
109	Pyrophosphate--fructose 6-phosphate 1-phosphotransferase subunit beta	A0A1R3I2U2	COCAP	0.18	0	0.18	2
110	REVERSED Uncharacterized protein	A0A1R3JIR2	9ROSI	0.17	0	0.18	5.6
111	Tetratricopeptide repeat (TPR)-like superfamily protein	A0A061GWW5	THECC	0.14	0	0.14	3.5
112	Armadillo-like helical	A0A1R3HT11	COCAP	0.13	0	0.13	6.2
113	REVERSED Uncharacterized protein	A0A1R3I859	COCAP	0.12	0	0.12	2.2
114	REVERSED probable LRR receptor-like serine/threonine-protein kinase At3g47570	A0A1U8M0L3	GOSHI	0.11	0	0.11	1.1
115	Malate dehydrogenase	A0A1U8J4P3	GOSHI	0.11	6	9.35	24.9
116	translationally-controlled tumor protein homolog	A0A1U8M265	GOSHI	0.11	0	0.11	5.4
117	Adenosylhomocysteinase	A0A1U8MM49	GOSHI	0.1	0	0.11	2.1
118	Dienelactone hydrolase	A0A1R3I8E4	9ROSI	0.09	0	0.09	7.1
119	REVERSED Uncharacterized protein	A0A0D2SW73	GOSRA	0.08	0	0.08	17.9
120	Fructose-bisphosphate aldolase	A0A1U8IW55	GOSHI	0.06	7	11.23	44.7
121	uncharacterized protein LOC107944824	A0A1U8N586	GOSHI	0.06	0	0.06	2.1
122	Ketol-acid reductoisomerase	A0A1R3JVQ7	COCAP	0.06	0	0.06	3.2
123	Vignain	A0A0B0NKJ9	GOSAR	0.05	4	3.79	24.7
