# Supplementary material for: Sida hermaphrodita seeds as the source of anti - Candida albicans activity
Source: Sci Rep. 2019 Aug 22;9:12233. doi: 10.1038/s41598-019-48712-1 (PMC6706583; doi:10.1038/s41598-019-48712-1)
Supplement: Supplementary file 3 — Dataset 2 [file 41598_2019_48712_MOESM3_ESM.xlsx]

## Sheet: Tab. 2 Suppl. 
	Fraction containing compounds with molecular mass below 30 kDa
	N	Name	Accession #	Species	Unused	Peptides(95%)	Total	% Cov
	1	Superoxide dismutase [Cu-Zn]	Q1W2I7	Cu-Zn	10	5	10	52.6
	2	Lea4-A108 protein	Q53WZ7	GOSHI	6	3	6	41.2
	3	Plant lipid transfer protein/Par allergen	A0A1R3GHN2	9ROSI	4.9	2	4.9	64
	4	putative disease resistance protein At4g19050 isoform X1	A0A1U8LPB2	GOSHI	4.8	2	4.8	15.3
	5	Cysteine proteinase inhibitor	A0A1U8KBF7	GOSHI	4.49	3	4.49	21.2
	6	aldose reductase-like	A0A1U8PI35	GOSHI	4.41	2	4.41	32
	7	uncharacterized protein LOC107929052	A0A1U8LMX7	GOSHI	4.08	2	4.08	20
	8	Superoxide dismutase [Cu-Zn]	A1ED47	Cu-Zn	4	2	4	28.4
	9	Ubiquitin	A0A1R3IC31	9ROSI	3.86	2	3.86	59.6
	10	Transmembrane 9 superfamily member	A0A1R3GU09	COCAP	3.54	2	3.54	18.2
	11	Non-specific lipid-transfer protein	U5HU82	GOSBA	3.33	2	3.33	32.5
	12	Peptidyl-prolyl cis-trans isomerase	A0A1U8IUI3	GOSHI	2.92	2	2.92	30.1
	13	Uncharacterized protein	A0A0D2PYL9	GOSRA	2.81	1	2.81	27.5
	14	Fructose-bisphosphate aldolase	A0A0D2QW81	GOSRA	2.39	2	2.39	18.3
	15	Peptidylprolyl isomerase	A0A1U8L143	GOSHI	2.32	1	2.32	42.5
	16	Biotin carboxyl carrier protein of acetyl-CoA carboxylase	A0A1U8HW58	GOSHI	2	1	2	37.3
	17	Osmotin-like protein	Q2HR58	GOSHI	2	1	2	9.9
	18	Superoxide dismutase [Cu-Zn]	A0A1R3JQK4	Cu-Zn	1.82	3	6	37.5
	19	UPF0098 protein CPn_0877/CP_0992/CPj0877/CpB0906-like	A0A1U8NJD1	GOSHI	0.69	0	0.69	21.4
	20	REVERSED transcription factor bHLH130-like isoform X3	A0A1U8HTV4I	GOSHI	0.57	1	0.57	3.2
	21	Dienelactone hydrolase	A0A1R3I8E4	9ROSI	0.45	0	0.45	3.9
	22	REVERSED putative disease resistance protein At4g19050 isoform X3	A0A1U8LSK0	GOSHI	0.41	1	0.41	17
	23	snakin-2-like isoform X1	A0A1U8M762	GOSHI	0.34	0	0.34	7.1
	24	Small ubiquitin-like modifier 1, 1,SUMO1,ATSUMO1 (Fragment)	A0A061DKL7	THECC	0.21	0	0.21	33.8
	25	REVERSED Uncharacterized protein	A0A1R3JQC5	9ROSI	0.16	0	0.16	3.8
	26	Uncharacterized protein	A0A1R3I8V0	COCAP	0.15	0	0.15	8.8
	27	Uncharacterized protein (Fragment)	A0A0D2QV05	GOSRA	0.13	0	0.13	7
	28	Protein disulfide-isomerase	A4L9I3	GOSHI	0.12	0	0.12	9.9
	29	Polyadenylate-binding protein	A0A1R3I8J5	COCAP	0.08	0	0.08	6.3
	30	REVERSED phosphatidylinositol 4-kinase gamma 4-like	A0A1U8L4G8	GOSHI	0.08	0	0.08	2.7
	31	Non-specific lipid-transfer protein	A0A1U8NYZ0	GOSHI	0.07	0	0.08	6.8
	32	Uncharacterized protein (Fragment)	A0A1R3IY43	COCAP	0.06	0	0.06	2.2
	33	REVERSED NADH dehydrogenase subunit 7	A0A1C9J6L9	9ROSI	0.06	0	0.06	3
	34	REVERSED Band 7 protein	A0A1R3J7I0	9ROSI	0.05	0	0.06	1.6
	35	REVERSED Uncharacterized protein	A0A1R3I5E0	COCAP	0.05	0	0.05	7.2
	36	phosphoinositide phosphatase SAC3-like	A0A1U8PPQ6	GOSHI	0.05	0	0.05	1.2
	37	Uncharacterized protein	A0A1R3K9B3	9ROSI	0.05	0	0.05	5.1
	38	Uncharacterized protein	A0A0D2W251	GOSRA	0.05	0	0.05	2.6
	39	REVERSED histone deacetylase HDT1-like isoform X2	A0A1U8N0H9	GOSHI	0.05	0	0.05	4
	40	REVERSED Uncharacterized protein	A0A1R3JIR2	9ROSI	0.05	0	0.05	5.6
	Fraction containing compounds with molecular mass in the range of 50-100 kDa
	N	Name	Accession #	Species	Unused	Peptides(95%)	Total	% Cov
	1	Uncharacterized protein (BLAST enolase 94%)	A0A0D2QKN9	GOSRA	67.47	45	67.47	52.6
	2	uncharacterized protein LOC107929052 (BLAST Vicilin GC72-A 98.8%)	A0A1U8LMX7	GOSHI	50.67	49	50.67	38.8
	3	Fructose-bisphosphate aldolase	A0A1U8IW55	GOSHI	39.06	21	39.06	41.9
	4	Reversibly glycosylated polypeptide 3	tr|A0A061FYK1	THECC	36.16	21	36.16	48.3
	5	Uncharacterized protein (BLAST alpha-L-arabinofuranosidase 1-like 99.3%)	A0A0D2RAW1	GOSRA	28.75	23	28.75	24.6
	6	heat shock 70 kDa protein	A0A1U8MBN0	GOSHI	28.2	21	28.2	50
	7	triosephosphate isomerase, cytosolic-like	A0A1U8HGM8	GOSHI	28.1	19	28.1	53.4
	8	Malate dehydrogenase	A0A1U8J4P3	GOSHI	27.59	22	27.59	43.5
	9	aldose reductase-like	A0A1U8PI35	GOSHI	26.97	17	26.97	41.9
	10	vicilin-like seed storage protein At2g28490	A0A1U8P4G8	GOSHI	25.73	18	25.73	29.2
	11	Nucleoside diphosphate kinase	A0A1U8IVA2	GOSHI	19.44	13	19.44	48.7
	12	5-methyltetrahydropteroyltriglutamate--homocysteine methyltransferase	A0A0B0MPM0	GOSAR	19.24	13	19.24	28.9
	13	Superoxide dismutase [Cu-Zn]	B6EBF3	Cu-Zn	18.52	14	18.52	75
	14	vignain-like isoform X1	A0A1U8LLF7	GOSHI	18.29	13	18.29	30.7
	15	Glyceraldehyde-3-phosphate dehydrogenase	A0A0D2M3P8	GOSRA	17.46	12	17.46	59.8
	16	Seed storage protein legumin A (Fragment)	G3M3I6	GOSHI	16.92	10	16.92	34.1
	17	Uncharacterized protein	A0A1R3IKQ1	9ROSI	15.03	11	15.03	20.1
	18	Poly [ADP-ribose] polymerase	A0A061GUD4	ADP-ribose	14.67	8	14.67	17.5
	19	Adenosylhomocysteinase	A0A1U8HWS0	GOSHI	14.43	7	14.43	34
	20	ubiquitin-NEDD8-like protein RUB2	A0A1U8PJK7	GOSHI	14.41	8	14.41	37
	21	glucose and ribitol dehydrogenase homolog 1-like	A0A1U8IPZ7	GOSHI	14.01	7	14.01	32.9
	22	betaine aldehyde dehydrogenase 1, chloroplastic-like	A0A1U8L693	GOSHI	12.26	13	12.26	27.5
	23	Malate dehydrogenase	A0A1U8IPW6	GOSHI	12.16	8	12.16	37.4
	24	uncharacterized protein LOC107938538	A0A1U8MNN0	GOSHI	11.29	7	11.29	41.1
	25	Pyrophosphate--fructose 6-phosphate 1-phosphotransferase subunit beta	A0A061GNX6	THECC	11.19	6	11.19	30
	26	Late embryogenesis abundant protein	A0A061E0Q9	THECC	10.39	11	10.39	36
	27	Uncharacterized protein	A0A1R3I8V0	COCAP	10.27	5	10.27	16.5
	28	Calmodulin 5 OS=Theobroma cacao GN=TCM_041153 PE=4 SV=1	A0A061GVM0	THECC	9.83	10	9.83	76.1
	29	Lactoylglutathione lyase	A0A0D2UIU5	GOSRA	9.33	10	9.33	34.1
	30	Enolase	A0A1R3HD25	9ROSI	9.05	34	46.99	45.6
	31	Peptidase A1	A0A1R3H3B0	9ROSI	9.03	4	9.05	13.3
	32	Superoxide dismutase [Cu-Zn]	A0A0D2TGF1	Cu-Zn	9.01	5	9.01	48.6
	33	glutathione reductase, chloroplastic	A0A1U8HLC7	GOSHI	8.86	7	8.86	31.3
	34	Heat shock protein 70 family	A0A1R3IB30	COCAP	8.33	8	10.85	32.3
	35	Ribulose bisphosphate carboxylase large chain (Fragment)	L7XCN6	CEIPE	8.12	6	8.12	36.2
	36	Mss4-like protein	A0A1R3G6J3	COCAP	8.01	4	8.01	33.9
	37	Transaldolase	A0A1R3IXH5	COCAP	7.48	5	7.48	16.1
	38	PEBP (Phosphatidylethanolamine-binding protein) family protein isoform 2	A0A061FVK8	THECC	7.34	6	7.34	25.8
	39	Annexin	O22341	9ROSI	6.99	4	6.99	25.3
	40	Carboxypeptidase	A0A1R3KI50	9ROSI	6.72	4	6.72	8.6
	41	glutathione S-transferase F9-like	A0A1U8LAG9	GOSHI	6.57	7	6.57	33.5
	42	Uncharacterized protein	A0A0D2USL9	GOSRA	6.41	5	6.73	24.1
	43	Alcohol dehydrogenase 1 isoform 1	A0A061FQ05	THECC	6.35	4	6.35	10
	44	Superoxide dismutase	Q3SAW9	GOSHI	6.26	4	6.26	29.4
	45	Alpha-L-arabinofuranosidase 1	A0A061EW87	THECC	6.23	21	24.81	23.5
	46	Malate synthase	A0A061FZB9	THECC	6.2	3	6.2	12.4
	47	Protein disulfide-isomerase	A0A061FHE6	THECC	6.19	4	6.19	31.2
	48	Heat shock cognate protein 70-1 isoform 1	A0A061EZ54	THECC	6.12	14	23.63	44.6
	49	Uncharacterized protein	A0A1R3J7R5	9ROSI	6.12	3	6.12	16
	50	Fasciclin-like arabinogalactan protein 13	A9XTL8	GOSHI	6.1	3	6.1	17.7
	51	Uncharacterized protein	A0A0D2THM6	GOSRA	6.08	4	6.08	17.6
	52	Vignain	A0A0B0NKJ9	GOSAR	6.05	10	16.34	31
	53	Translation elongation factor EF1B, gamma chain, conserved	A0A1R3JBT3	9ROSI	6.01	3	6.01	25.5
	54	phosphoglucomutase, cytoplasmic isoform X2	A0A1U8L3A3	GOSHI	6.01	3	6.01	17.1
	55	Uncharacterized protein	A0A0D2QAT5	GOSRA	6	31	49.44	56.5
	56	calreticulin	A0A1U8I634	GOSHI	5.6	5	5.6	45.2
	57	ATP-dependent 6-phosphofructokinase	A0A061GPI4	THECC	5.36	3	5.36	13.4
	58	NAD(P)-linked oxidoreductase superfamily protein	A0A061EPS4	THECC	5.28	4	7.51	17.5
	59	2-alkenal reductase (NADP(+)-dependent)-like	A0A1U8LLJ8	GOSHI	5.14	3	5.14	20.5
	60	Peptidylprolyl isomerase	A0A1U8LAN5	GOSHI	5.11	3	5.11	20.7
	61	6-phosphogluconate dehydrogenase, decarboxylating	A0A1R3IAT5	COCAP	4.75	4	4.75	21.2
	62	vicilin-like seed storage protein At2g18540	A0A1U8K3C6	GOSHI	4.37	3	4.37	22.5
	63	Cysteine proteinases superfamily protein isoform 2 (Fragment)	A0A061G5K4	THECC	4.31	10	14.5	22.4
	64	Superoxide dismutase [Cu-Zn]	A0A1R3GB52	Cu-Zn	4.29	10	14.74	74.3
	65	Aldolase-type TIM barrel family protein isoform 2	A0A061E921	THECC	4.22	2	4.22	8.5
	66	sucrose-binding protein-like	A0A1U8LZX8	GOSHI	4.11	6	4.11	21.4
	67	probable bifunctional TENA-E protein	A0A1U8N438	GOSHI	4.07	3	4.07	20
	68	Glycine cleavage system H protein	A0A1U8LLC0	GOSHI	4.05	4	4.05	23.9
	69	Mitochondrial HSO70 2 isoform 2	A0A061E1X1	THECC	4.03	3	4.26	24.1
	70	Transmembrane 9 superfamily member	A0A1R3GU09	COCAP	4.01	2	4.01	11.4
	71	Fructose-bisphosphate aldolase	A0A1U8LMV7	GOSHI	4	12	21.77	32.4
	72	Phosphoglycerate kinase	D2D2Z8	GOSHI	4	2	4	17
	73	Uncharacterized protein	A0A1R3K950	9ROSI	4	2	4	22
	74	non-specific lipid-transfer protein-like protein At5g64080	A0A1U8NKZ7	GOSHI	4	2	4	22.1
	75	Biotin carboxyl carrier protein of acetyl-CoA carboxylase	A8RWF8	GOSHI	4	3	4	8.5
	76	Methyl-CpG DNA binding protein	A0A1R3JYY7	9ROSI	4	2	4	11.3
	77	ATPase, AFG1-like protein	A0A1R3J7M2	9ROSI	3.68	2	3.68	8.8
	78	glutathione S-transferase F6-like	A0A1U8LQY5	GOSHI	3.66	2	3.66	15.8
	79	uncharacterized protein LOC107942717	A0A1U8MYK4	GOSHI	3.55	3	3.55	27
	80	Proteasome subunit alpha type	A0A1R3I5R7	9ROSI	3.4	2	3.4	42.2
	81	Saposin-like aspartyl protease family protein	A0A061GFX2	THECC	3.38	4	6.68	15.6
	82	Glyceraldehyde-3-phosphate dehydrogenase (Fragment)	A0A1P8YX19	9ROSI	3.08	10	14.56	64.9
	83	Protein disulfide-isomerase	A0A0D2TWN3	GOSRA	2.97	3	5.19	24.2
	84	Uncharacterized protein	A0A0D2NXS4	GOSRA	2.68	32	32.42	39
	85	14-3-3-like protein	F8TRV3	GOSHI	2.55	3	2.55	25.3
	86	Elongation factor 1-gamma 3, putative	A0A061DX81	THECC	2.52	1	2.52	13
	87	heat shock protein 83-like	A0A1U8N453	GOSHI	2.43	1	2.43	23.6
	88	Glutathione S-transferase TAU 19	A0A061FH05	THECC	2.4	2	2.4	22.8
	89	Phosphoglycerate mutase, 2,3-bisphosphoglycerate-independent	A0A1R3JN96	9ROSI	2.38	1	2.38	23.3
	90	triosephosphate isomerase, chloroplastic-like isoform X1	A0A1U8KGF2	GOSHI	2.37	4	4.73	16.9
	91	Glutathione peroxidase	A0A0D2R883	GOSRA	2.37	1	2.38	20.1
	92	Osmotin 34	A0A061G549	THECC	2.33	1	2.33	20.4
	93	tripeptidyl-peptidase 2-like isoform X2	A0A1U8KJC6	GOSHI	2.29	2	2.29	8.7
	94	Lea4-A108 protein	Q53WZ7	GOSHI	2.27	1	2.27	43.1
	95	uncharacterized protein At5g02240-like isoform X1	A0A1U8I0C0	GOSHI	2.24	1	2.24	17.5
	96	early nodulin-like protein 2	A0A1U8JPS0	GOSHI	2.19	2	2.19	14.2
	97	Seed storage protein legumin B (Fragment)	G3M3I9	GOSAR	2.08	6	3.63	18
	98	cell division cycle protein 48 homolog	A0A1U8IRF7	GOSHI	2.05	2	2.05	15.2
	99	Peptidyl-prolyl cis-trans isomerase	C7EW65	GOSHI	2.05	1	2.05	32.4
	100	Non-specific lipid-transfer protein	Q6R8K5	GOSBA	2.05	1	2.05	34.2
	101	14-3-3 protein 6-like	A0A1U8JNA4	GOSHI	2.03	4	2.09	21.8
	102	AB hydrolase superfamily protein YfhM-like	A0A1U8HS13	GOSHI	2.03	1	2.03	19
	103	Fructose-bisphosphate aldolase	A0A1R3GN61	COCAP	2.02	2	4.03	15.1
	104	Peptidylprolyl isomerase	A0A1U8L143	GOSHI	2.02	1	2.02	14.4
	105	Glyceraldehyde-3-phosphate dehydrogenase	U3TAM0	9ROSI	2.01	10	13.26	51
	106	Vesicle transport v-SNARE 13-like protein	A0A0B0MBK3	GOSAR	2.01	1	2.01	14.7
	107	enolase	A0A1U8N0A9	GOSHI	2	31	49.33	61.6
	108	Seed storage protein vicilin A (Fragment)	G3M3J4	GOSHI	2	34	35.34	48.2
	109	Heat shock protein 70 family	A0A1R3HUS2	9ROSI	2	20	28.12	42.9
	110	Malate dehydrogenase	A0A061F945	THECC	2	23	23.35	43.1
	111	Uncharacterized protein	A0A1R3HRW3	COCAP	2	16	19.45	20
	112	Adenosylhomocysteinase	A0A1R3JP93	COCAP	2	7	14.4	33.2
	113	Methionine synthase, vitamin-B12 independent	A0A1R3HLM5	COCAP	2	8	12.84	23.7
	114	Calmodulin	F6M9V8	9ROSI	2	10	9.83	81.9
	115	Superoxide dismutase	A0A061FS91	THECC	2	4	6.2	37
	116	14-3-3-like protein B	A0A1U8PCL2	GOSHI	2	1	2.05	25.8
	117	Protein disulfide-isomerase	A0A0B0NWB8	GOSAR	2	1	2	18.3
	118	IAA-amino acid hydrolase ILR1-like 4	A0A1U8PFT8	GOSHI	2	1	2	26.6
	119	14-3-3-like protein (Fragment)	I1T3S8	9ROSI	2	2	2	37.3
	120	ATP-citrate synthase beta chain protein 2-like	A0A1U8MBY3	GOSHI	2	1	2	9.2
	121	Heat shock chaperonin-binding protein	A0A1R3IEF1	9ROSI	2	1	2	17.2
	122	Uncharacterized protein	A0A1R3IWC7	9ROSI	2	1	2	8.7
	123	Multicopper oxidase, type 1	A0A1R3HZ71	9ROSI	2	1	2	11.6
	124	NADP-dependent D-sorbitol-6-phosphate dehydrogenase-like	I7CUD1	GOSHI	2	1	2	10.7
	125	4-hydroxy-4-methyl-2-oxoglutarate aldolase	D2D305	GOSHI	2	1	2	21.1
	126	perakine reductase-like	A0A1U8IV33	GOSHI	2	1	2	13.6
	127	Phosphoglucosamine mutase family protein	A0A061FV63	THECC	2	1	2	4.2
	128	protein DJ-1 homolog D-like	A0A1U8IR60	GOSHI	2	1	2	6.6
	129	Proteasome subunit alpha type	A0A1R3KWJ2	COCAP	2	1	2	11.7
	130	Lanthionine synthetase C-like protein	A0A1R3KC48	9ROSI	2	1	2	11.8
	131	Leucine-rich repeat, ribonuclease inhibitor subtype	A0A1R3GG86	COCAP	2	2	2	1.7
	132	Uncharacterized protein	A0A0D2QFV5	GOSRA	2	1	2	6.7
	133	10 kDa chaperonin-like	A0A1U8I0J1	GOSHI	2	1	2	23.7
	134	Uncharacterized protein	A0A1R3K200	9ROSI	2	1	2	9.8
	135	Aconitate hydratase	A0A061DF56	THECC	1.75	2	1.75	5.4
	136	Uncharacterized protein	A0A1R3KC53	9ROSI	1.74	1	1.74	17.8
	137	probable cytosolic oligopeptidase A	A0A1U8LCI8	GOSHI	1.69	1	1.69	8.9
	138	uncharacterized protein LOC107890986	A0A1U8I4E7	GOSHI	1.27	1	1.27	15
	139	beta-xylosidase/alpha-L-arabinofuranosidase 2-like	A0A1U8MVX7	GOSHI	1.1	1	1.1	5.3
	140	Uncharacterized protein	A0A1R3GPS7	COCAP	0.85	1	0.85	21.4
	141	uncharacterized GPI-anchored protein At3g06035-like	A0A1U8I2D5	GOSHI	0.72	1	0.72	8.2
	142	5-methyltetrahydropteroyltriglutamate-- homocysteine methyltransferase-like	A0A1U8JA24	GOSHI	0.61	10	16.2	30.7
	143	Uncharacterized protein	A0A0D2QYD4	GOSRA	0.57	1	0.57	10.9
	144	Uncharacterized protein	A0A0D2MQ03	GOSRA	0.4	15	23.36	37.8
	145	Alpha-mannosidase	A0A1U8HVR8	GOSHI	0.39	1	0.39	5.8
	146	Carboxypeptidase	A0A1R3K5T6	9ROSI	0.38	0	0.38	5.6
	147	REVERSED Uncharacterized protein	A0A1R3HF02	9ROSI	0.34	0	0.34	8.7
	148	REVERSED Uncharacterized protein	A0A061DTW8	THECC	0.3	0	0.3	4.4
	149	Tetratricopeptide repeat (TPR)-like superfamily protein	A0A061FTX6	THECC	0.29	0	0.29	2.8
	150	14-3-3g protein	D9Z6D4	GOSHI	0.26	1	2	24.1
	151	calnexin homolog isoform X1	A0A1U8P2J8	GOSHI	0.24	0	0.24	16.5
	152	2-(3-amino-3-carboxypropyl)histidine synthase subunit 2	A0A061FVK3	THECC	0.22	1	0.22	3.7
	153	Uncharacterized protein	A0A061EN34	THECC	0.22	0	0.22	3.7
	154	elongation factor 1-gamma-like	A0A1U8N646	GOSHI	0.2	3	4.41	20.4
	155	Dienelactone hydrolase	A0A1R3I8E4	9ROSI	0.19	0	0.19	10.9
	156	glutathione S-transferase L3-like	A0A1U8I256	GOSHI	0.18	2	2.31	15.6
	157	Thiaminase-2/PQQ biosynthesis protein C	A0A1R3G617	COCAP	0.16	2	2.25	9.1
	158	REVERSED pre-mRNA-processing factor 39-like isoform X1	A0A1U8L5M3	GOSHI	0.16	0	0.16	4.1
	159	2-nitropropane dioxygenase	D2D302	GOSHI	0.16	0	0.16	7.8
	160	NAD(P)-binding Rossmann-fold superfamily protein	A0A061GYJ3	THECC	0.15	0	0.16	7.1
	161	REVERSED glycosyltransferase family 92 protein RCOM_0530710-like	A0A1U8I3A5	GOSHI	0.15	0	0.16	4.3
	162	probable aldo-keto reductase 2	A0A1U8HWT8	GOSHI	0.15	1	0.15	9.6
	163	Ankyrin repeat family protein, putative	A0A061DJE0	THECC	0.13	0	0.13	6.2
	164	Succinate--CoA ligase [ADP-forming] subunit beta, mitochondrial	A0A1U8P3M3	ADP-forming	0.12	0	0.12	14.7
	165	Cupin 1	A0A1R3GFM0	COCAP	0.12	0	0.12	6
	166	dihydrolipoyl dehydrogenase 2, chloroplastic-like isoform X2	A0A1U8I8M9	GOSHI	0.12	0	0.12	4.5
	167	Non-specific lipid-transfer protein	A0A1R3JPL0	9ROSI	0.12	0	0.12	7.9
	168	Uncharacterized protein	A0A0D2ULX0	GOSRA	0.11	0	0.11	10.1
	169	Coatomer subunit gamma	A0A1U8LM82	GOSHI	0.1	0	0.1	4.8
	170	REVERSED NADH dehydrogenase subunit 7	A0A1C9J6L9	9ROSI	0.1	0	0.1	8.4
	171	acyl-coenzyme A oxidase 4, peroxisomal-like	A0A1U8I5N5	GOSHI	0.1	0	0.1	5.7
	172	REVERSED serine/threonine-protein kinase PBS1-like	A0A1U8JAK4	GOSHI	0.1	0	0.1	3.9
	173	Glycylpeptide N-tetradecanoyltransferase	A0A1U8MH42	GOSHI	0.09	0	0.09	4.8
	174	Carboxypeptidase	A0A1U8IIN8	GOSHI	0.08	3	2.57	9.4
	175	Alcohol dehydrogenase superfamily, zinc-type	A0A1R3JTN8	9ROSI	0.08	0	0.08	8.8
	176	Guanosine nucleotide diphosphate dissociation inhibitor	A0A0B0MUA1	GOSAR	0.08	0	0.08	8.1
	177	uncharacterized protein LOC107902768	A0A1U8J229	GOSHI	0.08	0	0.08	13.6
	178	Tat binding protein 1-interacting	A0A1R3J605	COCAP	0.08	0	0.08	10.6
	179	REVERSED NAC domain-containing protein 72-like	A0A1U8N3R7	GOSHI	0.08	0	0.08	7.6
	180	Glutathione S-transferase U1	Q84VH2	MALPU	0.07	1	0.21	15.1
	181	6-phosphogluconate dehydrogenase, decarboxylating	A0A1R3G3J3	COCAP	0.07	1	0.2	12.8
	182	Alkyl hydroperoxide reductase subunit C/ Thiol specific antioxidant	A0A1R3GKI0	9ROSI	0.07	0	0.08	6.5
	183	REVERSED Uncharacterized protein	A0A1R3JIR0	9ROSI	0.07	0	0.07	3.6
	184	Uncharacterized protein	A0A1R3IXH9	9ROSI	0.07	0	0.07	0.8
	185	elongation factor 2-like	A0A1U8JB62	GOSHI	0.06	5	8.34	18.4
	186	Uncharacterized protein	A0A1R3IG43	9ROSI	0.06	7	5.36	27.4
	187	Reversibly glycosylated polypeptide family	A0A1R3KLR6	9ROSI	0.06	2	2.97	11.2
	188	calreticulin-like	A0A1U8KTX0	GOSHI	0.06	2	0.91	41.6
	189	Proteasome subunit alpha type	A0A1U8KY15	GOSHI	0.06	0	0.07	6.3
	190	Uncharacterized protein (Fragment)	A0A0D2QV05	GOSRA	0.06	0	0.07	5.6
	191	Beta-galactosidase	A0A1U8LVA8	GOSHI	0.06	0	0.06	6.1
	192	REVERSED RNA-binding family protein	A0A061H038	THECC	0.06	0	0.06	9.1
	193	REVERSED Domain of Uncharacterized protein function (DUF303)	A0A061FCA9	THECC	0.06	0	0.06	11
	194	probable glutathione S-transferase	A0A1U8K9P6	GOSHI	0.06	0	0.06	6.4
	195	ThiJ/PfpI	A0A1R3HUV9	COCAP	0.06	0	0.06	1.9
	196	Uncharacterized protein	A0A0D2M4X5	GOSRA	0.06	0	0.06	4.5
	197	Seed storage protein legumin A (Fragment)	G3M3I5	GOSAR	0.05	9	13.07	29.6
	198	Pyrophosphate--fructose 6-phosphate 1-phosphotransferase subunit alpha	A0A1U8NR89	GOSHI	0.05	0	0.05	8.3
	199	ERBB-3 BINDING PROTEIN 1-like isoform X1	A0A1U8MEU6	GOSHI	0.05	0	0.05	8.4
	200	Uncharacterized protein (Fragment)	A0A1R3GQ22	COCAP	0.05	0	0.05	16.3
	Fraction containing compounds with molecular mass above 100 kDa
	N	Name	Accession #	Species	Unused	Peptides(95%)	Total	% Cov
	1	uncharacterized protein LOC107929052 (BLAST Vicilin GC72-A 98.8%)	A0A1U8LMX7	GOSHI	92.85	84	92.85	34.8
	2	Enolase	A0A1R3ITI3	COCAP	71.64	56	71.64	44.4
	3	Fructose-bisphosphate aldolase	A0A1U8IW55	GOSHI	42.67	30	42.67	45.5
	4	Uncharacterized protein (BLAST alpha-L-arabinofuranosidase 1-like 99.3%)	A0A0D2RAW1	GOSRA	38.19	30	38.19	37.5
	5	alpha-1,4-glucan-protein synthase [UDP-forming] 2	A0A1U8NS21	UDP-forming	37.84	31	37.84	55
	6	vicilin-like seed storage protein At2g28490	A0A1U8P4G8	GOSHI	34.86	29	34.86	35.8
	7	Heat shock cognate protein 70-1 isoform 1	A0A061EZ54	THECC	26.74	18	26.74	51.4
	8	triosephosphate isomerase, cytosolic	A0A1U8NR42	GOSHI	26.5	25	26.5	45.1
	9	Lactoylglutathione lyase	A0A0D2UIU5	GOSRA	20.91	14	20.91	43.5
	10	Malate dehydrogenase	A0A061F945	THECC	20.03	16	20.03	48.7
	11	Nucleoside diphosphate kinase	A0A1U8IVA2	GOSHI	19.82	16	19.82	45.3
	12	Superoxide dismutase [Cu-Zn]	Q3SAX1	Cu-Zn	19.08	15	19.08	57.9
	13	5-methyltetrahydropteroyltriglutamate-- homocysteine methyltransferase-like	A0A1U8JA24	GOSHI	17.09	14	17.09	25.2
	14	Calmodulin 5	A0A061GVM0	THECC	16.79	15	16.79	73.9
	15	vignain-like isoform X1 OS=Gossypium hirsutum GN=LOC107928701 PE=3 SV=1	A0A1U8LLF7	GOSHI	16.18	16	16.18	35.1
	16	Legumin A	A0A0B0NLV3	GOSAR	15.98	12	15.98	34.7
	17	Ribulose bisphosphate carboxylase large chain (Fragment)	Q9TNN0	OCHPY	15.75	10	15.75	51.2
	18	Glyceraldehyde-3-phosphate dehydrogenase	A0A0D2NEU2	GOSRA	15.48	13	15.48	61
	19	alcohol dehydrogenase class-P	A0A1U8JYC8	GOSHI	15.33	13	15.33	36.7
	20	Pyrophosphate--fructose 6-phosphate 1-phosphotransferase subunit beta	A0A061GNX6	THECC	15.2	11	15.2	35.6
	21	Poly [ADP-ribose] polymerase	A0A061GUD4	ADP-ribose	15.13	8	15.13	17.3
	22	Peptidase A1	A0A1R3H3B0	9ROSI	15.07	10	15.07	24.5
	23	elongation factor 2-like	A0A1U8M065	GOSHI	14.9	7	14.9	23.4
	24	glutathione S-transferase F9-like	A0A1U8LAG9	GOSHI	14.41	14	14.41	35.8
	25	heat shock cognate protein 80-like	A0A1U8L2S8	GOSHI	14.13	9	14.13	27.2
	26	Adenosylhomocysteinase	A0A1R3JP93	COCAP	13.05	11	13.05	47.8
	27	Malate dehydrogenase	A0A1U8IPW6	GOSHI	12.81	11	12.81	35.5
	28	Enolase	A0A061F0S7	THECC	12.1	48	59.62	67.4
	29	Aconitate hydratase	A0A061DF56	THECC	12.03	9	12.03	18.9
	30	luminal-binding protein 5-like	A0A1U8NV91	GOSHI	11.89	7	12.29	35.7
	31	Protein disulfide-isomerase	A0A061FHE2	THECC	11.87	7	11.87	30
	32	Late embryogenesis abundant protein OS=Theobroma cacao GN=TCM_005255 PE=4 SV=1	A0A061E0Q9	THECC	11.31	12	11.31	28
	33	ubiquitin-NEDD8-like protein RUB2	A0A1U8PJK7	GOSHI	11.07	7	11.07	37.7
	34	heat shock 70 kDa protein	A0A1U8MBN0	GOSHI	10.84	23	23.12	46.6
	35	ATP-dependent 6-phosphofructokinase	A0A061GPI4	THECC	10.61	6	10.61	22.4
	36	Translation elongation factor EF1B, gamma chain, conserved	A0A1R3JBT3	9ROSI	10.13	5	10.13	23.8
	37	Saposin-like aspartyl protease family protein	A0A061GFX2	THECC	9.8	9	13.87	19.8
	38	NAD(P)-linked oxidoreductase superfamily protein	A0A061EPS4	THECC	8.82	8	8.82	19.9
	39	Alpha-1,4 glucan phosphorylase	A0A1U8HXT8	GOSHI	8.7	8	8.7	28.7
	40	Uncharacterized protein	A0A0D2T723	GOSRA	8.49	6	8.49	16.8
	41	Thiaminase-2/PQQ biosynthesis protein C	A0A1R3G617	COCAP	8.26	6	8.26	30
	42	General regulatory factor 2, OMEGA	A0A061E335	THECC	8.11	6	8.11	39.9
	43	glucose and ribitol dehydrogenase homolog 1-like	A0A1U8IPZ7	GOSHI	8.08	8	8.08	20.6
	44	Osmotin 34	A0A061G549	THECC	8	5	8	15.4
	45	Alpha-D-phosphohexomutase superfamily	A0A1R3JY28	9ROSI	7.98	4	7.98	24.1
	46	Proteasome subunit beta type	A0A1R3J8C6	9ROSI	7.68	4	7.68	31.8
	47	Putative aldo-keto reductase 1	A0A0B0PPE3	GOSAR	7.67	4	7.67	29.6
	48	Uncharacterized protein	A0A1R3JE15	COCAP	7.65	5	7.65	20.6
	49	Sucrose synthase	A0A061DST1	THECC	7.42	7	7.42	21.4
	50	Uncharacterized protein	A0A0D2SP35	GOSRA	7.37	5	7.37	16.8
	51	Cysteine proteinase inhibitor	A0A1U8KBF7	GOSHI	7.16	4	7.16	18.3
	52	Fructose-bisphosphate aldolase	A0A0D2QSZ0	GOSRA	7.11	8	9.08	37.8
	53	calreticulin-like	A0A1U8KTX0	GOSHI	6.97	4	6.97	38
	54	Ketol-acid reductoisomerase	A0A1U8LSD3	GOSHI	6.54	6	6.54	24.8
	55	Alpha-mannosidase	A0A1U8K5V0	GOSHI	6.15	4	6.15	12.7
	56	Catalase	A0A061FL99	THECC	6.01	3	6.01	22
	57	Aldolase-type TIM barrel family protein isoform 2	A0A061E921	THECC	5.87	3	5.87	11.2
	58	Superoxide dismutase	A0A0D2UW02	GOSRA	5.77	5	5.77	34.4
	59	Cysteine proteinases superfamily protein isoform 2 (Fragment)	A0A061G5K4	THECC	5.6	10	12.63	31.3
	60	probable aldo-keto reductase 2	A0A1U8K9N6	GOSHI	5.49	3	5.49	17.5
	61	Peptidylprolyl isomerase	A0A1U8LAN5	GOSHI	5.22	3	5.22	19.3
	62	vicilin-like seed storage protein At2g18540	A0A1U8K3C6	GOSHI	5.2	6	5.2	35
	63	Uncharacterized protein	A0A0D2THM6	GOSRA	5.16	7	5.16	34.3
	64	uncharacterized protein LOC107938538	A0A1U8MNN0	GOSHI	4.93	5	4.93	38.6
	65	Annexin	O22341	9ROSI	4.81	5	4.81	23.1
	66	Fasciclin-like arabinogalactan protein 13	A9XTL8	GOSHI	4.64	5	4.64	20
	67	Superoxide dismutase [Cu-Zn]	A0A0D2TGF1	Cu-Zn	4.64	3	4.64	21.6
	68	Uncharacterized protein	A0A1R3HRW3	COCAP	4.56	21	28	29.8
	69	Proteasome subunit alpha type	A0A1R3I5R7	9ROSI	4.35	3	4.35	33.7
	70	Proteasome/cyclosome, regulatory subunit	A0A1R3JAP9	9ROSI	4.2	2	4.2	10.3
	71	stromal 70 kDa heat shock-related protein, chloroplastic-like	A0A1U8IH68	GOSHI	4.18	3	6.27	30.9
	72	Carboxypeptidase	A0A1R3KI50	9ROSI	4.08	3	4.08	13.5
	73	Carboxypeptidase	A0A061H0B2	THECC	4.06	2	4.06	7
	74	2-nitropropane dioxygenase	D2D302	GOSHI	4.05	3	4.06	32.3
	75	2-alkenal reductase (NADP(+)-dependent)-like	A0A1U8J3Z5	GOSHI	4.05	3	4.05	21
	76	T-complex protein 1 subunit beta-like	A0A1U8MGP5	GOSHI	4.04	2	4.04	27.7
	77	Proteasome subunit alpha type	A0A1U8JQD5	GOSHI	4.04	3	4.04	33.3
	78	17.4 kDa class III heat shock protein-like	A0A1U8PEK9	GOSHI	4.01	2	4.01	34.9
	79	Proteasome endopeptidase complex	A0A061GDA5	THECC	4.01	2	4.01	22.5
	80	Superoxide dismutase [Cu-Zn]	A0A1R3JQK4	Cu-Zn	4	13	16.32	42.8
	81	14-3-3-like protein	A0A1U8LLZ6	GOSHI	4	5	6.1	43.3
	82	Elongation factor 1-gamma 3, putative	A0A061DX81	THECC	4	3	5.51	22.5
	83	Uncharacterized protein	A0A0B0P451	GOSAR	4	2	4	30.7
	84	Glycine cleavage system H protein	A0A1U8LLC0	GOSHI	4	3	4	36.8
	85	gamma aminobutyrate transaminase 3, chloroplastic-like	A0A1U8L7J3	GOSHI	4	2	4	8.8
	86	alcohol dehydrogenase 1-like isoform X2	A0A1U8L9B7	GOSHI	3.8	6	8.3	27.1
	87	Seed storage protein legumin B (Fragment)	G3M3I8	GOSHE	3.65	7	7.9	17.8
	88	sucrose-binding protein-like	A0A1U8LZX8	GOSHI	3.52	5	3.52	14.8
	89	Mss4-like protein	A0A1R3G6J3	COCAP	3.42	2	3.42	17.3
	90	Phosphoglycerate kinase	A0A061FI02	THECC	3.27	3	3.27	33.2
	91	Acyl-CoA oxidase/dehydrogenase, type 1	A0A1R3IR87	COCAP	3.06	2	3.06	13.2
	92	Seed storage protein legumin A (Fragment)	G3M3I7	GOSRA	2.92	13	15.41	33.7
	93	Uncharacterized protein	A0A0D2Q1B8	GOSRA	2.71	28	34.1	55.4
	94	Isocitrate dehydrogenase [NADP]	A0A0B0MIG9	NADP	2.68	3	2.71	15.1
	95	leucine aminopeptidase 1-like	A0A1U8PSH7	GOSHI	2.6	2	2.6	14.3
	96	aldose reductase-like	A0A1U8PI35	GOSHI	2.43	13	7.12	47.8
	97	Uncharacterized protein	A0A1R3K200	9ROSI	2.4	3	2.4	14
	98	Alkyl hydroperoxide reductase subunit C/ Thiol specific antioxidant	A0A1R3GKI0	9ROSI	2.37	2	2.43	22
	99	Malate synthase	A0A061FZB9	THECC	2.33	1	2.33	13.4
	100	Uncharacterized protein	A0A0D2SK78	GOSRA	2.31	2	2.31	32
	101	AB hydrolase superfamily protein YfhM-like	A0A1U8I1R7	GOSHI	2.2	2	2.2	25.7
	102	chaperone protein ClpB1	A0A1U8NZ89	GOSHI	2.14	1	2.14	7
	103	Early nodulin-like protein 3, putative	A0A061E492	THECC	2.12	2	2.12	19.8
	104	Glutathione peroxidase	A0A1U8MHD1	GOSHI	2.08	1	2.08	36.1
	105	Lea4-A108 protein	Q53WZ7	GOSHI	2.05	1	2.05	50
	106	Uncharacterized protein	A0A0D2RI81	GOSRA	2.04	2	2.08	27
	107	Transaldolase	A0A1R3IXH5	COCAP	2.03	2	2.03	25.7
	108	Peptidyl-prolyl cis-trans isomerase	A0A1R3JDE1	9ROSI	2.03	1	2.03	29.5
	109	Uncharacterized protein	A0A0D2QAT5	GOSRA	2.02	49	59.7	61.1
	110	Uncharacterized protein	A0A0D2R4D6	GOSRA	2.02	7	10.72	25.1
	111	vesicle transport v-SNARE 13-like	A0A1U8NMX6	GOSHI	2.02	1	2.02	39.8
	112	Peptidylprolyl isomerase	A0A0D2M1X8	GOSRA	2.02	1	2.02	34.7
	113	Protein disulfide-isomerase	A0A0B0NWB8	GOSAR	2.01	3	4.01	21.2
	114	Uncharacterized protein	A0A0D2V069	GOSRA	2.01	1	2.01	14.6
	115	Uncharacterized protein	A0A061FCH5	THECC	2.01	2	2.01	9.1
	116	enolase	A0A1U8P078	GOSHI	2	56	69.41	56.6
	117	vicilin GC72-A	A0A1U8LQ34	GOSHI	2	58	63.53	43.4
	118	Heat shock protein 70 family	A0A1R3HUS2	9ROSI	2	20	23.02	38.8
	119	Triosephosphate isomerase	A0A061GVZ0	THECC	2	19	21.06	34.4
	120	heat shock cognate 70 kDa protein-like	A0A1U8L6Z5	GOSHI	2	13	19.5	35.8
	121	Calmodulin	F6M9V8	9ROSI	2	15	16.79	85.2
	122	Uncharacterized protein	A0A1R3KK16	9ROSI	2	7	14.71	22.3
	123	Adenosylhomocysteinase	A0A0D2PM16	GOSRA	2	6	9.54	27.4
	124	Seed maturation PM36	A0A0B0PRT0	GOSAR	2	7	8.1	37.7
	125	14-3-3 protein 6-like	A0A1U8JNA4I	GOSHI	2	7	8.08	39.9
	126	Uncharacterized protein	A0A0D2NQ71	GOSRA	2	3	6	27.4
	127	Uncharacterized protein	A0A0D2RE88	GOSRA	2	2	3.95	27.2
	128	Lipoamide dehydrogenase 1 isoform 2	A0A061EWS4	THECC	2	1	2	14.9
	129	Alpha-D-phosphohexomutase superfamily	A0A1R3JAI2	COCAP	2	1	2	15.8
	130	Biotin carboxyl carrier protein of acetyl-CoA carboxylase	A0A1R3KSR6	9ROSI	2	1	2	22.9
	131	Lanthionine synthetase C-like protein	A0A1R3KC48	9ROSI	2	1	2	21.1
	132	Heat shock chaperonin-binding protein	A0A1R3K533	COCAP	2	1	2	12
	133	protein SLE1-like	A0A1U8HYH9	GOSHI	2	1	2	60
	134	Transmembrane 9 superfamily member	A0A1R3GU09	COCAP	1.88	2	2.03	6.2
	135	ATP-dependent (S)-NAD(P)H-hydrate dehydratase	A0A1R3JK99	COCAP	1.82	1	1.82	18.9
	136	Protein disulfide-isomerase	A0A0D2TWN3	GOSRA	1.7	3	4.33	18.2
	137	Methionine synthase, vitamin-B12 independent	A0A1R3HLM5	COCAP	1.64	8	8.87	20.7
	138	Fructose-bisphosphate aldolase	A0A1U8LMV7	GOSHI	1.61	19	25.21	37.7
	139	Ribulose bisphosphate carboxylase small chain	A0A1U8PZJ8	GOSHI	1.59	1	1.59	13.8
	140	Copper/zinc superoxide dismutase 1	A0A061GZ98	THECC	1.52	1	1.52	15.6
	141	Uncharacterized protein	A0A1R3I8V0	COCAP	1.5	1	1.5	22
	142	Glutathione S-transferase F6-like protein	A0A0B0N379	GOSAR	1.48	1	1.48	21.4
	143	Ureohydrolase	A0A1R3JZX0	COCAP	1.46	2	1.46	21.1
	144	Uncharacterized protein	A0A0D2URU9	GOSRA	1.44	1	1.44	12.6
	145	Uncharacterized protein	A0A0D2QFV5	GOSRA	1.41	1	1.41	6.7
	146	Proteasome subunit alpha type	A0A1U8HSW0	GOSHI	1.34	3	3.9	27.3
	147	Aminoacyl-tRNA synthetase, class Ia	A0A1R3G8T4	COCAP	1.32	1	1.32	9.7
	148	Uncharacterized protein	A0A0D2QYD4	GOSRA	1.27	1	1.27	5.7
	149	Uncharacterized protein	A0A0D2RDQ1	GOSRA	1.22	1	1.22	21.7
	150	Double-stranded RNA-binding protein	A0A1R3G0G1	COCAP	1.2	1	1.2	9.4
	151	14-3-3g protein	D9Z6D4	GOSHI	1.2	3	1.2	36.3
	152	ATP-citrate synthase beta chain protein 1-like	A0A1U8LMZ1	GOSHI	1.1	1	1.1	15.6
	153	uncharacterized protein LOC107953676	A0A1U8P008	GOSHI	1.08	1	1.08	11.9
	154	Catalase	A0A1R3GCA7	COCAP	1.03	3	5.38	12.5
	155	Heat shock 70 kDa, mitochondrial	A0A0B0PNQ8	GOSAR	0.99	2	0.99	19.9
	156	Pyrophosphate--fructose 6-phosphate 1-phosphotransferase subunit beta	A0A0D2UEP9	GOSRA	0.93	7	6.18	31.6
	157	Luminal-binding 5	A0A0B0N139	GOSAR	0.85	7	11.61	33.3
	158	REVERSED Uncharacterized protein	A0A061DTW8	THECC	0.78	1	0.78	1.6
	159	Cysteine proteinase inhibitor	A0A061FXQ1	THECC	0.77	4	4.22	16.3
	160	Aromatic-ring hydroxylase-like protein	A0A1R3GE13	9ROSI	0.76	9	9.6	13.7
	161	uncharacterized protein At5g22580-like	A0A1U8PI91	GOSHI	0.74	1	0.74	22.9
	162	Uncharacterized protein	A0A1R3IWC7	9ROSI	0.7	1	0.7	5.6
	163	REVERSED Cytoplasmic tRNA 2-thiolation protein 2	A0A061EXW3	THECC	0.67	1	0.67	9.9
	164	Annexin	A0A1U8IYL9	GOSHI	0.59	3	3.82	31
	165	Beta-galactosidase	A0A1U8LXV3	GOSHI	0.54	1	0.54	9.9
	166	REVERSED Band 7 protein	A0A1R3J7I0	9ROSI	0.51	1	0.51	1.6
	167	Aminotransferase, class I/classII	A0A1R3IBW1	9ROSI	0.47	1	0.47	3.4
	168	Eukaryotic aspartyl protease family protein, putative	A0A061F3Y1	THECC	0.46	0	0.46	14.6
	169	Proteasome endopeptidase complex	A0A1R3J6C9	COCAP	0.39	0	0.39	10.8
	170	non-symbiotic hemoglobin 2-like	A0A1U8LT81	GOSHI	0.38	0	0.38	12.3
	171	Peroxiredoxin	D2D300	GOSHI	0.36	0	0.36	11.1
	172	Annexin	Q69DC2I	GOSHI	0.35	2	1.18	21.5
	173	chaperonin CPN60-2, mitochondrial-like	A0A1U8I4D8	GOSHI	0.34	0	0.34	12.7
	174	Aminotransferase, class I/classII	A0A1R3HJM2	COCAP	0.32	1	0.32	17.5
	175	Proteasome subunit alpha type	A0A1U8KY15	GOSHI	0.31	1	0.31	12.3
	176	Protein disulfide-isomerase	A4L9H5	GOSHI	0.3	5	9.02	20.4
	177	Alcohol dehydrogenase superfamily, zinc-type	A0A1R3IN58	COCAP	0.3	2	2.46	19.3
	178	10 kDa chaperonin-like	A0A1U8I0J1	GOSHI	0.28	0	0.28	32
	179	GDP-mannose 3,5-epimerase 2-like	A0A1U8MHV1	GOSHI	0.28	0	0.28	6.1
	180	uncharacterized protein LOC107942717	A0A1U8MYK4	GOSHI	0.27	0	0.27	19.7
	181	Non-specific lipid-transfer protein	A0A1R3GPL7	9ROSI	0.27	0	0.27	37.3
	182	NADP-dependent D-sorbitol-6-phosphate dehydrogenase-like	I7CUD1	GOSHI	0.24	0	0.24	10
	183	late embryogenesis abundant protein Lea14-A	A0A1U8L110	GOSHI	0.2	12	11.16	34.4
	184	elongation factor 1-gamma-like	A0A1U8LNS3	GOSHI	0.19	5	5.98	22.3
	185	Uncharacterized protein	A0A0D2RRX0	GOSRA	0.17	0	0.17	6.8
	186	Coatomer subunit beta'	A0A1U8JFF5	GOSHI	0.15	0	0.15	7.8
	187	Malate dehydrogenase	A0A1U8J4P3	GOSHI	0.14	15	19.4	52.7
	188	Adenosylhomocysteinase	A0A0B0NW28	GOSAR	0.11	8	9.03	43.7
	189	REVERSED Mitotic spindle assembly checkpoint protein MAD1 isoform 2 (Fragment)	A0A061GFE7	THECC	0.11	0	0.11	15.1
	190	REVERSED Uncharacterized protein	A0A1R3JIR2	9ROSI	0.11	0	0.11	9.8
	191	Uncharacterized protein	A0A1R3KEW2	9ROSI	0.1	0	0.11	16.2
	192	GTP-binding nuclear protein	A0A0D2SNR0	GOSRA	0.1	0	0.11	11.4
	193	40S ribosomal protein S18	A0A1U8I1R6	GOSHI	0.1	0	0.1	9.2
	194	uncharacterized protein LOC107902768	A0A1U8J229	GOSHI	0.09	0	0.09	16
	195	Uncharacterized protein	A0A1R3JTY0	COCAP	0.09	0	0.09	6.6
	196	Glyceraldehyde-3-phosphate dehydrogenase	U3TAM0	9ROSI	0.08	8	10	39
	197	beta-xylosidase/alpha-L-arabinofuranosidase 2-like	A0A1U8MS53	GOSHI	0.08	0	0.08	6.8
	198	Sucrose synthase	I1T4U3	9ROSI	0.07	6	4.64	21.1
	199	Uncharacterized protein	A0A0D2S3M3	GOSRA	0.07	0	0.07	3.2
	200	Chaperone DnaJ-domain superfamily protein, putative	A0A061E996	THECC	0.07	0	0.07	7.2
	201	Alcohol dehydrogenase 1 (Fragment)	A0A060GQT8	9ROSI	0.06	2	4.24	21.2
	202	probable cytosolic oligopeptidase A	A0A1U8M4K4	GOSHI	0.06	0	0.06	7.4
	203	REVERSED NADH dehydrogenase subunit 7	A0A1C9I9T1	9ROSI	0.06	0	0.06	11
	204	probable disease resistance protein At1g58602	A0A1U8MAA2	GOSHI	0.06	0	0.06	4.2
	205	stem-specific protein TSJT1-like	A0A1U8KKE8	GOSHI	0.06	0	0.06	9.8
	206	Non-specific lipid-transfer protein	A0A1R3JI92	COCAP	0.06	0	0.06	17.1
	207	REVERSED Uncharacterized protein	A0A1R3K5D3	9ROSI	0.06	0	0.06	13.8
	208	Cupin 1	A0A1R3GFM0	COCAP	0.05	1	0.73	19.4
	209	REVERSED uncharacterized protein LOC107952371	A0A1U8NYR1	GOSHI	0.05	0	0.06	6.3
	210	REVERSED transcription factor bHLH49-like	A0A1U8KW21	GOSHI	0.05	0	0.06	5.6
	211	REVERSED Uncharacterized protein	A0A1R3IZR7	COCAP	0.05	0	0.05	5.1
	212	dihydroxy-acid dehydratase, chloroplastic-like	A0A1U8PCH0	GOSHI	0.05	0	0.05	8.1
	213	probable pyridoxal 5'-phosphate synthase subunit PDX1	A0A1U8IRP3	GOSHI	0.05	0	0.05	10.4
	214	Proteasome endopeptidase complex	A0A1R3HJ81	COCAP	0.05	0	0.05	5.7
